# Supplementary material for: The Limited Evidence Base for Multilevel Lumbar Interbody Fusion and Its Consequences for Clinical Conclusions: A Systematic Review
Source: J Clin Med. 2026 Mar 17;15(6):2289. doi: 10.3390/jcm15062289 (PMC13026321; doi:10.3390/jcm15062289)
Supplement: Supplementary file 1 [file jcm-15-02289-s001.zip]

Archive with 6 entries (6 files):
- JCM_Multilevel_Table_S1.pdf
- JCM_Multilevel_Table_S2.pdf
- JCM_Multilevel_Table_S3.pdf
- JCM_Multilevel_Table_S4.pdf
- JCM_Multilevel_Table_S5.pdf
- PRISMA_2020_checklist_Multilevel_LIF.pdf
